# Supplementary material for: Deep learning–enabled versatile shape perception for soft robots via single-ended multimode fiber
Source: Sci Adv. 2026 Jun 12;12(24):eaef6263. doi: 10.1126/sciadv.aef6263 (PMC13262633; doi:10.1126/sciadv.aef6263)
Supplement: Supplementary file 2 — Movies S1 to S3 [file sciadv.aef6263_movies_s1_to_s3.zip]

Archive with 3 entries (3 files):
- aef6263_movie_s1.mp4
- aef6263_movie_s2.mp4
- aef6263_movie_s3.mp4
